# Supplementary material for: Investigation of anti-diabetic effect of a novel coenzyme Q10 derivative
Source: Front Chem. 2023 Oct 19;11:1280999. doi: 10.3389/fchem.2023.1280999 (PMC10620959; doi:10.3389/fchem.2023.1280999)
Supplement: Supplementary file 1 [file DataSheet3.ZIP]

Archive with 81 entries (75 files):
- WB Original data/
- WB Original data/AKT/
- WB Original data/AKT/1     2023-05-11_15-49-30_3_16bit.png
- WB Original data/AKT/1 Actin with marker.png
- WB Original data/AKT/1 Actin.png
- WB Original data/AKT/1 AKT with marker.png
- WB Original data/AKT/1 AKT.png
- WB Original data/AKT/2       2023-05-03_18-32-50 5M_3_16bit.png
- WB Original data/AKT/2 Actin with marker.png
- WB Original data/AKT/2 Actin.png
- WB Original data/AKT/2 AKT with marker.png
- WB Original data/AKT/2 AKT.png
- WB Original data/AKT/3    2023-05-03_18-37-25 6M_3_16bit.png
- WB Original data/AKT/3 Actin with marker.png
- WB Original data/AKT/3 Actin.png
- WB Original data/AKT/3 AKT with marker.png
- WB Original data/AKT/3 AKT.png
- WB Original data/GSK3β/
- WB Original data/GSK3β/1   2023-04-05_21-10-20 _16bit.png
- WB Original data/GSK3β/1 GAPDH  with marker.png
- WB Original data/GSK3β/1GAPDH.png
- WB Original data/GSK3β/1Gsk3β  with marker.png
- WB Original data/GSK3β/1Gsk3β.png
- WB Original data/GSK3β/2   2023-04-09_15-49-46   2_16bit.png
- WB Original data/GSK3β/2 GAPDH with marker.png
- WB Original data/GSK3β/2 GAPDH.png
- WB Original data/GSK3β/2 GSK3β with marker.png
- WB Original data/GSK3β/2 GSK3β.png
- WB Original data/GSK3β/3   2023-04-09_15-54-35  _16bit.png
- WB Original data/GSK3β/3 GAPDH with marker.png
- WB Original data/GSK3β/3 GAPDH.png
- WB Original data/GSK3β/3 GSK3β with marker.png
- WB Original data/GSK3β/3 GSK3β.png
- WB Original data/JNK/
- WB Original data/JNK/1  2023-04-09_16-06-15   _16bit.png
- WB Original data/JNK/1 GAPDH with marker.png
- WB Original data/JNK/1 GAPDH.png
- WB Original data/JNK/1 jnk with marker.png
- WB Original data/JNK/1 jnk.png
- WB Original data/JNK/2      2023-04-09_16-10-36   16bit.png
- WB Original data/JNK/2 GAPDH with marker.png
- WB Original data/JNK/2 GAPDH.png
- WB Original data/JNK/2 jnk with marker.png
- WB Original data/JNK/2 jnk.png
- WB Original data/JNK/3     2023-04-04_21-25-05  _16bit.png
- WB Original data/JNK/3 GAPDH with marker.png
- WB Original data/JNK/3 GAPDH.png
- WB Original data/JNK/3 jnk with marker.png
- WB Original data/JNK/3 jnk.png
- WB Original data/p-AKT/
- WB Original data/p-AKT/1 2023-04-08_18-02-17 16bit.png
- WB Original data/p-AKT/1 actin with marker.png
- WB Original data/p-AKT/1 actin.png
- WB Original data/p-AKT/1 p-akt with marker.png
- WB Original data/p-AKT/1 p-akt.png
- WB Original data/p-AKT/2   2023-04-08_18-08-39  16bit.png
- WB Original data/p-AKT/2 actin with marker.png
- WB Original data/p-AKT/2 actin.png
- WB Original data/p-AKT/2 p-akt with marker.png
- WB Original data/p-AKT/2 p-akt.png
- WB Original data/p-AKT/3   2023-05-09_21-52-16bit.png
- WB Original data/p-AKT/3  actin with marker.png
- WB Original data/p-AKT/3 actin.png
- WB Original data/p-AKT/3 p-akt with marker.png
- WB Original data/p-AKT/3 p-akt.png
- WB Original data/P-JNK/
- WB Original data/P-JNK/1  2023-05-19_   1_3_16bit.png
- WB Original data/P-JNK/1 GAPDH with marker.png
- WB Original data/P-JNK/1 GAPDH.tif
- WB Original data/P-JNK/1 p-JNK with marker.png
- WB Original data/P-JNK/1 p-JNK.tif
- WB Original data/P-JNK/2  2023-05-19_19-08-26_3_16bit.png
- WB Original data/P-JNK/2 GAPDH with marker.png
- WB Original data/P-JNK/2 GAPDH.tif
- WB Original data/P-JNK/2 p-JNK with marker.png
- WB Original data/P-JNK/2 p-JNK.tif
- WB Original data/P-JNK/3 2023-05-19   3_3_16bit.png
- WB Original data/P-JNK/3 GAPDH with marker.png
- WB Original data/P-JNK/3 GAPDH.tif
- WB Original data/P-JNK/3 p-JNK with marker.png
- WB Original data/P-JNK/3 p-JNK.tif
