# Supplementary material for: Investigation of anti-diabetic effect of a novel coenzyme Q10 derivative
Source: Front Chem. 2023 Oct 19;11:1280999. doi: 10.3389/fchem.2023.1280999 (PMC10620959; doi:10.3389/fchem.2023.1280999)
Supplement: Supplementary file 2 [file DataSheet1.ZIP]

Archive with 7 entries (6 files):
- 相关源数据/
- 相关源数据/1.cdx
- 相关源数据/1.tif
- 相关源数据/2.tif
- 相关源数据/HRMS.docx
- 相关源数据/L-50.mnova
- 相关源数据/NMR谱图.docx
