# Supplementary material for: Investigation of anti-diabetic effect of a novel coenzyme Q10 derivative
Source: Front Chem. 2023 Oct 19;11:1280999. doi: 10.3389/fchem.2023.1280999 (PMC10620959; doi:10.3389/fchem.2023.1280999)
Supplement: Supplementary file 3 [file DataSheet2.ZIP]

Archive with 19 entries (18 files):
- ROS Original data/
- ROS Original data/100μML-50 (1).tif
- ROS Original data/100μML-50 (2).tif
- ROS Original data/100μML-50 (3).tif
- ROS Original data/10μML-50 (1).tif
- ROS Original data/10μML-50 (2).tif
- ROS Original data/10μML-50 (3).tif
- ROS Original data/1μML-50 (1).tif
- ROS Original data/1μML-50 (2).tif
- ROS Original data/1μML-50 (3).tif
- ROS Original data/Control (1).tif
- ROS Original data/Control (2).tif
- ROS Original data/Control (3).tif
- ROS Original data/Model (1).tif
- ROS Original data/Model (2).tif
- ROS Original data/Model (3).tif
- ROS Original data/Rosi (1).tif
- ROS Original data/Rosi (2).tif
- ROS Original data/Rosi (3).tif
